# Supplementary material for: Simulated Microgravity Created Using a Random Positioning Machine Induces Changes in the Physiology of the Fusarium solani Species Complex
Source: Microorganisms. 2022 Nov 16;10(11):2270. doi: 10.3390/microorganisms10112270 (PMC9696954; doi:10.3390/microorganisms10112270)
Supplement: Supplementary file 1 [file microorganisms-10-02270-s001.zip]

Archive with 1 entries (1 files):
- microorganisms-2005133-Figure S1.tif
